# Supplementary material for: Catch of Reesa vespulae in Heritage Environments
Source: Insects. 2024 Jun 1;15(6):405. doi: 10.3390/insects15060405 (PMC11204326; doi:10.3390/insects15060405)
Supplement: Supplementary file 1 [file insects-15-00405-s001.zip]

Archive with 1 entries (1 files):
- insects-3026640-supplementary.pdf
